# Supplementary material for: 3D Analysis of HCMV Induced-Nuclear Membrane Structures by FIB/SEM Tomography: Insight into an Unprecedented Membrane Morphology
Source: Viruses. 2015 Nov 4;7(11):5686–704. doi: 10.3390/v7112900 (PMC4664973; doi:10.3390/v7112900)
Supplement: Supplementary file 1 [file viruses-07-02900-s001.zip]

Archive with 5 entries (4 files):
- viruses-07-02900-Supplementary/
- viruses-07-02900-Supplementary/MovieS1.avi
- viruses-07-02900-Supplementary/MovieS2.avi
- viruses-07-02900-Supplementary/MovieS3.avi
- viruses-07-02900-Supplementary/MovieS4.avi
